# Supplementary material for: Hippocampal Subfields and White Matter Connectivity in Patients with Subclinical Geriatric Depression
Source: Brain Sci. 2022 Feb 28;12(3):329. doi: 10.3390/brainsci12030329 (PMC8946804; doi:10.3390/brainsci12030329)
Supplement: Supplementary file 1 [file brainsci-12-00329-s001.zip]

Archive with 1 entries (1 files):
- Supplementry.pdf
